# Supplementary material for: Trends in the sizes and carbonaceous fractions of primary emitted particulate matter in China from 1960 to 2019
Source: Natl Sci Rev. 2025 Jan 16;12(3):nwaf003. doi: 10.1093/nsr/nwaf003 (PMC11831801; doi:10.1093/nsr/nwaf003)
Supplement: nwaf003_Supplemental_Files [file nwaf003_supplemental_files.zip]

Archive with 2 entries (2 files):
- SI for NSR_nwaf003.docx
- SI_ok.docx
